# Supplementary material for: Associations between nutritional and immune status and clinicopathologic factors in patients with tuberculosis: A comprehensive analysis
Source: Front Cell Infect Microbiol. 2022 Nov 24;12:1013751. doi: 10.3389/fcimb.2022.1013751 (PMC9731357; doi:10.3389/fcimb.2022.1013751)
Supplement: Supplementary Table 2 — The patients clinical characteristics regarding hospitalization. AFB, acid-fast bacilli; AFB+, AFB smear positive; AFB–, AFB smear negative; NAAT, nucleic acid amplification test. [file Table_2.xlsx]

## Sheet: Sheet1
Table S2. The patients clinical characteristics regarding hospitalization.
Feature	Value
Total duration of hospitalization [days]	13.99 ±11.46(1-79)
Location of tuberculosis
Intrapulmonary	44(47.31%)
Extrapulmonary	14(15.05%)
Pulmonary tuberculosis complicated with extrapulmonary tuberculosis	35(37.64%)
AFB smear status
AFB+	9(10.71%)
AFB-	75(89.29%)
AFB not done	9(9.67%)
TB culture status
TB culture positive	28(34.57%)
TB culture negative	53(65.43%)
TB culture not done	12(12.90%)
NAAT status
NAAT positive	51(63.75%)
NAAT negative	29(36.25%)
No MTB culture/NAAT tests were performed	7(7.53%)
TB was classified according to drug sensitivity
Sensitive tuberculosis	21(22.58%)
Drug-resistant tuberculosis	7(7.53%)
Drug sensitivity is unknown	65(69.89%)
Therapeutic Category
Initial treatment	75(80.65%)
Retreatment	18(19.35%)
Parenteral nutrition during hospitalization
No	66(70.97%)
Yes	27(29.03%)
Duration of parenteral nutrition [days]	15.41±11.74
AFB, acid-fast bacilli; AFB+, AFB smear positive; AFB–, AFB smear negative; NAAT, nucleic acid amplification test.
