# Supplementary material for: Associations between nutritional and immune status and clinicopathologic factors in patients with tuberculosis: A comprehensive analysis
Source: Front Cell Infect Microbiol. 2022 Nov 24;12:1013751. doi: 10.3389/fcimb.2022.1013751 (PMC9731357; doi:10.3389/fcimb.2022.1013751)
Supplement: Supplementary Table 3 — Laboratory results. ALT; alanine aminotransferase; AST, aspartate aminotransferase; GGT; gamma-glutamyl transpeptidase; ALP, alkaline phosphatase; PNI, prognostic nutritional index; NLR, neutrophil/lymphocyte ratio; MLR, monocyte/lymphocyte ratio; PLR, platelet/lymphocyte ratio. [file Table_3.xlsx]

## Sheet: Sheet1
Table S3. Laboratory results.
Feature	Value
Total protein [g/L]	66.00±8.73(32.6-81)
Albumin [g/L]	37.02±6.52(16.5-49.2)
White blood cell count[×10^9/L]	6.23±2.71(1.64-14.93)
Neutrophil count[×10^9/L]	4.38±2.48(0.54-12.56)
Monocyte count[×10^9/L]	0.54±0.25(0.1-1.5)
Total lymphocyte count[×10^9/L]	1.15±0.56(0.33-3.07)
Platelet count[×10^9/L]	237.66±0.56(10-649)
Hemoglobin [g/L]	118.91±24.19(61-173)
ALT [U/L]	21.48±27.87(1-227)
AST [U/L]	28.03±26.80(5-209)
GGT[U/L]	48.97±49.07(4-266)
ALP[U/L]	98.51±44.63(36-255)
Bilirubin [μmol/L]	10.76±7.07(2.6-38.9)
Creatinine[μmol/L]	65.67±23.94(29-209)
Cholesterol [mmol/L]	3.72±1.07(1.74-6.49)
Triglycerides[mmol/L]	1.19±0.84(0.43-7.32)
PNI	42.77±8.31(18.9-62.85)
NLR	4.79±3.75(0.76-17.77)
MLR	0.58±0.42(0.13-2.32)
PLR	251.94±189.86(11.76-1224.53)
ALT; alanine aminotransferase; AST, aspartate aminotransferase; GGT; gamma-glutamyl transpeptidase; ALP, alkaline phosphatase; PNI, prognostic nutritional index; NLR, neutrophil/lymphocyte ratio; MLR, monocyte/lymphocyte ratio; PLR, platelet/lymphocyte ratio.
