# Supplementary material for: Associations between nutritional and immune status and clinicopathologic factors in patients with tuberculosis: A comprehensive analysis
Source: Front Cell Infect Microbiol. 2022 Nov 24;12:1013751. doi: 10.3389/fcimb.2022.1013751 (PMC9731357; doi:10.3389/fcimb.2022.1013751)
Supplement: Supplementary Table 4 — Comparison of selected clinicopathological and nutritional parameters depending on age. NRS 2002, Nutritional Risk Score 2002; BMI, body mass index; PNI, prognostic nutritional index; NLR, neutrophil/lymphocyte ratio; MLR, monocyte/lymphocyte ratio; PLR, platelet/lymphocyte ratio. Significant results (p < 0.05) are highlighted in bold. [file Table_4.xlsx]

## Sheet: Sheet1
Table S4. Comparison of selected clinicopathological and nutritional parameters depending on age.
Feature	Age ≤ 65 years	Age > 65 years		p value
	(n = 75)	(n = 18)
NRS 2002	2.72 ±1.25	3.61 ±1.29		0.0082
Weight [kg]	56.08±10.94		52.81±8.79	0.2412
Weight loss [kg]	2.07±3.29		1.36±2.27	0.3915
Total protein [g/L]	66.01±8.71		65.95±9.05	0.9795
Albumin [g/L]	37.78±6.41		33.86±6.19	0.0214
White blood cell count [×10^9/L]	6.12±2.56		6.69±3.31	0.4245
Neutrophil count [×10^9/L]	4.19±2.30		5.16±3.09	0.1363
Monocyte count [×10^9/L]	0.52±0.24		0.63±0.30	0.107
Total lymphocyte count [×10^9/L]	1.24±0.57		0.76±0.32	0.0009
Platelet count [×10^9/L]	235.51±97.36		246.61±151.17	0.7
Hemoglobin [g/L]	120.93±24.20		110.50±22.89	0.1005
PNI	43.99±8.14		37.68±7.16	0.0033
NLR	4.09±2.99		7.71±5.13	0.0002
MLR	0.49±0.30		0.96±0.60	< 0.0001
PLR	227.55±162.57		353.58±257.80	0.0107
Duration of parenteral nutrition [days]	15.50±12.78		15.00±6.12	0.9335
Duration of hospitalization [days]	13.01±9.78		18.06±16.52	0.0939
Diabetes mellitus (type 2)	72 (96.00%) No		12(66.67%) No	0.0014
	3 (4.00%) Yes		6 (33.33%) Yes
Arterial hypertension	70 (93.33%) No		11 (61.11%) No	0.0015
	5 (6.67%) Yes		7 (38.89%) Yes
NRS 2002, Nutritional Risk Score 2002; BMI, body mass index; PNI, prognostic nutritional index; NLR, neutrophil/lymphocyte ratio; MLR, monocyte/lymphocyte ratio; PLR, platelet/lymphocyte ratio. Significant results (p < 0.05) are highlighted in bold.
