# Supplementary material for: Associations between nutritional and immune status and clinicopathologic factors in patients with tuberculosis: A comprehensive analysis
Source: Front Cell Infect Microbiol. 2022 Nov 24;12:1013751. doi: 10.3389/fcimb.2022.1013751 (PMC9731357; doi:10.3389/fcimb.2022.1013751)
Supplement: Supplementary Table 5 — Comparison of selected clinicopathological and nutritional parameters depending on the NRS 2002 classification. AFB, acid-fast bacilli; AFB+, AFB smear positive; AFB–, AFB smear negative; TB, tuberculosis; NAAT, nucleic acid amplification test; BMI, body mass index; ALT; alanine aminotransferase; AST, aspartate aminotransferase; GGT; gamma-glutamyl transpeptidase; ALP, alkaline phosphatase; HDL-C, High-density lipoprotein cholesterol; PNI, prognostic nutritional index; NLR, neutrophil/lymphocyte ratio; MLR, monocyte/lymphocyte ratio; PLR, platelet/lymphocyte ratio. Significant results (p < 0.05) are highlighted in bold. [file Table_5.xlsx]

## Sheet: Sheet1
Table S5. Comparison of selected clinicopathological and nutritional parameters depending on the NRS 2002 classification.
Feature	NRS 2002 < 3 (n = 32)	NRS 2002 ≥ 3 (n = 61)	p value
Age [years]	40.84±16.30	47.41±20.91	0.1256
Age groups
≤ 65 years	29(90.63%)	46(75.41%)	0.1003
> 65 years	3(9.37%)	15(24.59%)
Gender	16 (50.00%) Male	28 (45.90%) Male	0.8275
	16 (50.00%) Female	33 (54.10%) Female
Location of tuberculosis
Intrapulmonary	18(56.25%)	26(42.62%)	0.3667
extrapulmonary	3(9.37%)	11(18.03%)
Pulmonary tuberculosis complicated with extrapulmonary tuberculosis	11(34.38%)	24(39.34%)
AFB smear status
AFB+	2(6.45%)	5(9.43%)	0.2683
AFB-	29(93.55%)	48(90.57%)
AFB not done	1(3.13%)	8(13.11%)
TB culture status
TB culture positive	8(25.80%)	20(40.00%)	0.0514
TB culture negative	23(74.20%)	30(60.00%)
TB culture not done	1(3.13%)	11(18.03%)
NAAT status
NAAT positive	16(55.17%)	35(68.63%)	0.3099
NAAT negative	13(44.83%)	16(31.37%)
NAAT not done	3(9.38%)	10(16.39%)
Sensitive tuberculosis	12(37.50%)	30(49.18%)	0.475
Drug-resistant tuberculosis	4(12.50%)	6(9.84%)
Therapeutic Category
Initial treatment	22(68.75%)	52(85.25%)	0.1022
Retreatment	10(31.25%)	9(14.75%)
Weight [kg]	61.81±11.19	52.11±8.64	< 0.0001
Weight loss [kg]	0.81±2.31	2.52±3.34	0.0115
Weight loss
1. Stable	28(87.50%)	28(45.90%)	0.0005
2. Weight loss ≤ 10%	3(9.38%)	26(42.62%)
3. Weight loss > 10%	1(3.13%)	7(11.48%)
BMI groups
1. < 18.5	0(0.00%)	27(44.26%)	< 0.0001
2. ≥ 18.5	32(100.00%)	34(55.74%)
BMI groups
1. < 30	32(100.00%)	60(98.36%)	0.4655
2. ≥ 30	0(0.00%)	1(1.64%)
BMI groups according to WHO classification
< 18.5	0(0.00%)	27(44.26%)	< 0.0001
18.5-24.9	24(75.00%)	32(52.46%)
25-29.9	8(25.00%)	1(1.64%)
≥ 30	0(0.00%)	1(1.64%)
BMI [kg/m 2]	22.50±3.03	19.60±2.92	< 0.0001
Arterial hypertension	30 (93.75%) No	51 (83.61%) No	0.2076
	2 (6.25%) Yes	10 (13.39%) Yes
Diabetes mellitus (type 2)	28 (87.50%) No	56(91.80%) No	0.013
	4 (12.50%) Yes	5(8.20%) Yes
Smoking	26 (81.25%) No	46(75.41%) No	0.6083
	6 (18.75%) Yes	15 (24.59%) Yes
Alcohol consumption	30(93.75%) No	51 (83.61%) No	0.2076
	2 (6.25%) Yes	10 (16.39%) Yes
Duration of clinical manifestation [months]	11.77±17.76	8.81±14.57	0.3948
Duration of weight loss [months]	0.91±2.93	2.93±9.47	0.2436
Common clinical symptoms
Cough	17(53.13%)	35(57.38%)	0.8264
Sputum production	13(40.63%)	32(52.46%)	0.3826
Shortness of breath	6(18.75%)	17(27.87%)	0.4496
Fever	13(40.63%)	28(45.90%)	0.6657
Night sweats	5(15.63%)	13(21.31%)	0.59
Weakness	4(12.50%)	21(34.43%)	0.0276
Duration of hospitalization [days]	10.38±5.23	15.89±13.29	0.0268
Total protein [g/L]	67.73±7.87	65.09±9.07	0.1658
Albumin [g/L]	39.94±5.99	35.48±6.30	0.0014
White blood cell count [×10^9/L]	5.53±2.01	6.60±2.96	0.0702
Neutrophil count [×10^9/L]	3.48±1.61	4.85±2.73	0.0106
Monocyte count [×10^9/L]	0.46±0.17	0.59±0.28	0.0215
Total lymphocyte count [×10^9/L]	1.39±0.68	1.02±0.44	0.0022
Platelet count [×10^9/L]	210.69±94.14	251.80±114.12	0.0838
Hemoglobin [g/L]	126.97±28.11	114.69±20.88	0.0192
ALT [U/L]	22.78±41.11	20.80±17.79	0.747
AST [U/L]	27.19±36.94	28.48±19.89	0.8271
GGT[U/L]	41.22±47.57	53.03±49.73	0.2723
ALP[U/L]	95.06±42.65	100.31±45.87	0.5928
Bilirubin[μmol/L]	9.77±7.29	11.27±6.95	0.3318
Creatinine[μmol/L]	72.44±30.67	62.11±18.85	0.0476
Cholesterol [ mmol/L]	3.76±1.06	3.69±1.09	0.7641
HDL-C [ mmol/L]	1.11±0.40	1.04±0.46	0.4587
Triglycerides [ mmol/L]	1.05±0.44	1.26±0.98	0.2428
PNI	46.90±8.34	40.60±7.48	0.0004
NLR	3.12±2.28	5.67±4.08	0.0016
MLR	0.41±0.27	0.68±0.45	0.0028
PLR	198.33±195.49	280.06±182.18	0.048
AFB, acid-fast bacilli; AFB+, AFB smear positive; AFB–, AFB smear negative; TB, tuberculosis; NAAT, nucleic acid amplification test; BMI, body mass index; ALT; alanine aminotransferase; AST, aspartate aminotransferase; GGT; gamma-glutamyl transpeptidase; ALP, alkaline phosphatase; HDL-C, High-density lipoprotein cholesterol; PNI, prognostic nutritional index; NLR, neutrophil/lymphocyte ratio; MLR…
