# Supplementary material for: Associations between nutritional and immune status and clinicopathologic factors in patients with tuberculosis: A comprehensive analysis
Source: Front Cell Infect Microbiol. 2022 Nov 24;12:1013751. doi: 10.3389/fcimb.2022.1013751 (PMC9731357; doi:10.3389/fcimb.2022.1013751)
Supplement: Supplementary Table 6 — Comparison of selected clinicopathological and nutritional parameters depending on the tuberculosis location. AFB, acid-fast bacilli; AFB–, AFB smear negative; AFB+, AFB smear positive; TB, tuberculosis; NAAT, nucleic acid amplification test; BMI, body mass index; ALT; alanine aminotransferase; AST, aspartate aminotransferase; GGT; gamma-glutamyl transpeptidase; ALP, alkaline phosphatase; HDL-C, high-density lipoprotein cholesterol; PNI, prognostic nutritional index; NLR, neutrophil/lymphocyte ratio; MLR, monocyte/lymphocyte ratio; PLR, platelet/lymphocyte ratio. Significant results (p < 0.05) are highlighted in significant results (p < 0.05) are highlighted in bold. [file Table_6.xlsx]

## Sheet: Sheet1
Table S6. Comparison of selected clinicopathological and nutritional parameters depending on the tuberculosis location.
Feature	pulmonary tuberculosis	Extrapulmonary tuberculosis	p value
	(n = 44)	(including pulmonary tuberculosis complicated with extrapulmonary tuberculosis) (n = 49)
Age [years]	45.50±20.57	44.84±18.91	0.8717
Gender	21 (47.73%) Male	23 (46.94%) Male	0.9394
	23 (52.27%) Female	26 (53.06%) Female
AFB smear status
AFB+	7(16.67%)	2(4.65%)	0.0887
AFB-	35(83.33%)	41(95.35%)
AFB not done	2(4.55%)	6(12.24%)
TB culture status
TB culture positive	20(50.00%)	8(19.51%)	0.0051
TB culture negative	20(50.00%)	33(80.49%)
TB culture not done	4(9.10%)	8(16.32%)
NAAT status
NAAT positive	33(84.62%)	18(43.90%)	0.0002
NAAT negative	6(15.38%)	23(56.10%)
NAAT not done	5(11.36%)	8(16.32%)
Sensitive tuberculosis	29(65.91%)	13(26.53%)	0.711
Drug-resistant tuberculosis	6(13.64%)	4(8.16%)
Therapeutic Category
Initial treatment	36(81.82%)	38(77.55%)	0.7973
Retreatment	8(18.18%)	11(22.45%)
Weight [kg]	54.44±10.05	56.36±11.09	0.39
Weight loss [kg]	0.83±1.73	2.92±3.72	0.001
Weight loss
1. Stable	32(72.73%)	24(48.98%)	0.029
2. Weight loss ≤ 10%	11(25.00%)	18(36.73%)
3. Weight loss > 10%	1(2.27%)	7(14.29%)
BMI groups according to WHO classification
< 18.5	14(31.82%)	13(31.82%)	0.7606
18.5-24.9	26(59.09%)	30(59.09%)
25-29.9	4(9.09%)	5(10.20%)
≥ 30	0(0.00%)	1(2.04%)
Duration of clinical manifestation [months]	10.41±18.43	9.36±13.03	0.753
NRS 2002 classification
1	15(34.09%)	8(16.33%)	0.3399
2	3(6.82%)	6(12.24%)
3	8(18.18%)	13(26.53%)
4	16(36.36%)	19(38.78%)
5	2(4.55%)	3(6.12%)
Common clinical symptoms
Cough	36(81.82%)	16(32.65%)	< 0.0001
Sputum production	33(75.00%)	12(24.49%)	< 0.0001
Shortness of breath	14(31.82%)	9(18.37%)	0.1545
Fever	20(45.45%)	21(42.86%)	0.8367
Night sweats	7(15.91%)	11(22.45%)	0.4464
Weakness	8(18.18%)	17(34.69%)	0.1012
Smoking	33 (75.00%) No	39 (79.59%) No	0.6276
	11 (25.00%) Yes	10 (20.41%) Yes
Duration of hospitalization [days]	10.34±5.03	17.27±14.35	0.0031
Duration of parenteral nutrition [days]	12.07±4.57	19.00±15.78	0.1277
Total protein [g/L]	66.62±8.05	65.44±9.34	0.5173
Albumin[g/L]	37.00±6.86	37.04±6.27	0.9747
White blood cell count [×10^9/L]	6.95±2.88	5.58±2.39	0.0139
Neutrophil count [×10^9/L]	4.95±2.67	3.86±2.20	0.0333
Monocyte count [×10^9/L]	0.58±0.29	0.51±0.22	0.2266
Total lymphocyte count [×10^9/L]	1.26±0.64	1.05±0.46	0.0698
Platelet count [×10^9/L]	257.80±119.36	219.57±96.31	0.0912
Hemoglobin [g/L]	117.98±22.59	119.76±25.74	0.7255
ALT [U/L]	23.27±36.43	19.88±17.16	0.5604
AST [U/L]	28.98±32.54	27.18±20.64	0.7492
GGT[U/L]	40.41±36.96	56.65±57.13	0.1114
ALP[U/L]	94.48±41.40	102.12±47.47	0.4125
Bilirubin[μmol/L]	9.83±6.16	11.59±7.58	0.234
Creatinine[μmol/L]	67.80±28.16	63.76±19.50	0.4194
Cholesterol [mmol/L]	3.93±0.98	3.53±1.12	0.0641
HDL-C [ mmol/L]	1.14±0.47	1.00±0.41	0.1325
Triglycerides [mmol/L]	1.20±0.59	1.18±1.01	0.8938
PNI	43.30±9.07	42.29±7.62	0.5611
NLR	5.24±4.36	4.39±3.11	0.2751
MLR	0.59±0.47	0.58±0.37	0.9223
PLR	264.71±236.29	240.47±137.07	0.5416
AFB, acid-fast bacilli; AFB–, AFB smear negative; AFB+, AFB smear positive; TB, tuberculosis; NAAT, nucleic acid amplification test; BMI, body mass index; ALT; alanine aminotransferase; AST, aspartate aminotransferase; GGT; gamma-glutamyl transpeptidase; ALP, alkaline phosphatase; HDL-C, high-density lipoprotein cholesterol; PNI, prognostic nutritional index; NLR, neutrophil/lymphocyte ratio; MLR…
