# Supplementary material for: Associations between nutritional and immune status and clinicopathologic factors in patients with tuberculosis: A comprehensive analysis
Source: Front Cell Infect Microbiol. 2022 Nov 24;12:1013751. doi: 10.3389/fcimb.2022.1013751 (PMC9731357; doi:10.3389/fcimb.2022.1013751)
Supplement: Supplementary Table 7 — Comparison of selected clinicopathological and nutritional parameters depending on PNI. PNI, prognostic nutritional index; NRS 2002, Nutritional Risk Score; BMI, body mass index; NLR, neutrophil/lymphocyte ratio; MLR, monocyte/lymphocyte ratio; PLR, platelet/lymphocyte ratio. Significant results (p < 0.05) are highlighted in bold. [file Table_7.xlsx]

## Sheet: Sheet1
Table S7. Comparison of selected clinicopathological and nutritional parameters depending on PNI.
Feature	PNI < 45 (n = 61)	PNI > 45 (n = 32)	p value
Age [years]	50.33±19.44	35.28±16.01	0.0003
NRS 2002	3.18±1.20	2.34±1.31	0.0027
Weight [kg]	53.45±9.53	59.25±11.60	0.0114
BMI [kg/m 2]	20.30±3.41	21.20±2.92	0.2066
Weight loss [kg]	2.29±3.34	1.25±2.55	0.1283
Duration of hospitalization [days]	16.75±12.91	8.72±4.87	0.001
Total protein [g/L]	63.28±9.06	71.18±4.97	< 0.0001
Albumin [g/L]	33.63±5.12	43.47±3.14	< 0.0001
White blood cell count [×10^9/L]	6.12±2.90	6.44±2.33	0.5898
Neutrophil count [×10^9/L ]	4.52±2.65	4.11±2.13	0.4514
Monocyte count [×10^9/L ]	0.56±0.27	0.51±0.22	0.3309
Total lymphocyte count [×10^9/L]	0.90±0.34	1.63±0.58	< 0.0001
Platelet count[×10^9/L]	240.66±119.30	231.94±87.29	0.716
Hemoglobin [g/L]	108.34±20.70	139.06±16.38	< 0.0001
NLR	5.79±4.06	2.88±2.06	0.0003
MLR	0.71±0.45	0.35±0.21	< 0.0001
PLR	299.17±208.06	161.90±102.15	0.0007
PNI, prognostic nutritional index; NRS 2002, Nutritional Risk Score; BMI, body mass index; NLR, neutrophil/lymphocyte ratio; MLR, monocyte/lymphocyte ratio; PLR, platelet/lymphocyte ratio. Significant results (p < 0.05) are highlighted in bold.
